# Supplementary material for: Effects of Different Centrifugation Parameters on Equilibrium Solubility Measurements
Source: Methods Protoc. 2025 Oct 2;8(5):116. doi: 10.3390/mps8050116 (PMC12566593; doi:10.3390/mps8050116)
Supplement: Supplementary file 1 [file mps-08-00116-s001.zip]

Archive with 1 entries (1 files):
- mps-3835587-supplementary.pdf
